# Supplementary material for: Sinocoelotes gen. n., a new genus of the subfamily Coelotinae (Araneae, Agelenidae) from Southeast Asia
Source: Zookeys. 2016 Sep 1;(614):51–86. doi: 10.3897/zookeys.614.8663 (PMC5027656; doi:10.3897/zookeys.614.8663)
Supplement: XML Treatment for Sinocoelotes guangxian [file zookeys.614.8663-treatment5.xml]

<!DOCTYPE tp:taxon-treatment
  PUBLIC "-//TaxonX//DTD Taxonomic Treatment Publishing DTD v0 20100105//EN" "tax-treatment-NSO.dtd">
<tp:taxon-treatment xmlns:tp="http://www.plazi.org/taxpub"><tp:treatment-meta><kwd-group><label>Taxon classification</label><kwd><named-content content-type="kingdom">Animalia</named-content></kwd><kwd><named-content content-type="order">Araneae</named-content></kwd><kwd><named-content content-type="family">Agelenidae</named-content></kwd></kwd-group><mixed-citation publication-type="journal"><person-group><name><surname>Chen</surname><given-names>Lu</given-names></name><name><surname>Zhao</surname><given-names>Zhe</given-names></name><name><surname>Li</surname><given-names>Shuqiang</given-names></name></person-group><article-title><italic><tp:taxon-name><tp:taxon-name-part taxon-name-part-type="genus">Sinocoelotes</tp:taxon-name-part></tp:taxon-name></italic> gen. n., a new genus of the subfamily <tp:taxon-name><tp:taxon-name-part taxon-name-part-type="subfamily">Coelotinae</tp:taxon-name-part></tp:taxon-name> (<tp:taxon-name><tp:taxon-name-part taxon-name-part-type="order">Araneae</tp:taxon-name-part></tp:taxon-name>, <tp:taxon-name><tp:taxon-name-part taxon-name-part-type="family">Agelenidae</tp:taxon-name-part></tp:taxon-name>) from Southeast Asia</article-title><source>Zookeys</source><day>1</day><month>9</month><year>2016</year><volume>2016</volume><issue>614</issue><fpage>51</fpage><lpage>86</lpage><pub-id pub-id-type="doi">10.3897/zookeys.614.8663</pub-id></mixed-citation></tp:treatment-meta><tp:nomenclature><tp:taxon-name>
              <tp:taxon-name-part taxon-name-part-type="genus">Sinocoelotes</tp:taxon-name-part>
              <tp:taxon-name-part taxon-name-part-type="species">guangxian</tp:taxon-name-part>
            </tp:taxon-name><tp:taxon-authority>(Zhang, Yang, Zhu &amp; Song, 2003)</tp:taxon-authority><tp:taxon-status xmlns:xlink="http://www.w3.org/1999/xlink" xlink:type="simple">comb. n.</tp:taxon-status><xref ref-type="fig" rid="F6">Figs 6</xref><xref ref-type="fig" rid="F21">, 21</xref><tp:nomenclature-citation-list><tp:nomenclature-citation><tp:taxon-name>
                  <tp:taxon-name-part taxon-name-part-type="genus">Coelotes</tp:taxon-name-part> <tp:taxon-name-part taxon-name-part-type="species">guangxian</tp:taxon-name-part></tp:taxon-name><comment><xref ref-type="bibr" rid="B22">Zhang et al. 2003</xref>: 79, figs 1–5 (♂ holotype and ♂♀ paratypes from Dali, Yunnan, China, in <abbrev xmlns:xlink="http://www.w3.org/1999/xlink" content-type="institution" xlink:title="Museum of Hebei University, Baoding, China" id="ABBRID0EA2AG" xlink:type="simple">MHBU</abbrev>, not examined).</comment></tp:nomenclature-citation></tp:nomenclature-citation-list></tp:nomenclature><tp:treatment-sec sec-type="material" id="SECID0EF2AG"><title>Material examined.</title><p>1♀: China: Yunnan Province: Dali Bai Autonomous Prefecture: Xiaguan Town, the south shore of Erhai Lake, Tuanshan Park, <named-content xmlns:xlink="http://www.w3.org/1999/xlink" content-type="dwc:verbatimCoordinates" xlink:type="simple"><named-content content-type="geo-json" specific-use="{&#34;type&#34;:&#34;Point&#34;,&#34;coordinates&#34;:[100.244167,25.607500]}" id="NCID0EO2AG" xlink:type="simple">N25°36'27", E100°14'39"</named-content></named-content>, 1992 m, 19.XI.2013, Y. Li and J. Liu.</p></tp:treatment-sec><tp:treatment-sec sec-type="diagnosis" id="SECID0ET2AG"><title>Diagnosis.</title><p>The female can be easily distinguished from all other <italic><tp:taxon-name><tp:taxon-name-part taxon-name-part-type="genus">Sinocoelotes</tp:taxon-name-part></tp:taxon-name></italic> gen. n. species by the broad atrium, the long, with blunt tip and anteriorly situated epigynal teeth (long, anteriorly situated, but with pointed tip in <italic><tp:taxon-name><tp:taxon-name-part taxon-name-part-type="genus">Sinocoelotes</tp:taxon-name-part> <tp:taxon-name-part taxon-name-part-type="species">kangdingensis</tp:taxon-name-part></tp:taxon-name></italic> sp. n., <italic><tp:taxon-name><tp:taxon-name-part taxon-name-part-type="genus">Sinocoelotes</tp:taxon-name-part> <tp:taxon-name-part taxon-name-part-type="species">ludingensis</tp:taxon-name-part></tp:taxon-name></italic> sp. n. and <italic><tp:taxon-name><tp:taxon-name-part taxon-name-part-type="genus">Sinocoelotes</tp:taxon-name-part> <tp:taxon-name-part taxon-name-part-type="species">luoshuiensis</tp:taxon-name-part></tp:taxon-name></italic> sp. n.; long, with blunt tip, but not anteriorly located in <italic><tp:taxon-name><tp:taxon-name-part taxon-name-part-type="genus">Sinocoelotes</tp:taxon-name-part> <tp:taxon-name-part taxon-name-part-type="species">acicularis</tp:taxon-name-part></tp:taxon-name></italic> comb. n. and <italic><tp:taxon-name><tp:taxon-name-part taxon-name-part-type="genus">Sinocoelotes</tp:taxon-name-part> <tp:taxon-name-part taxon-name-part-type="species">cangshanensis</tp:taxon-name-part></tp:taxon-name></italic> sp. n.; short, less than 1/2 length of <italic><tp:taxon-name><tp:taxon-name-part taxon-name-part-type="genus">Sinocoelotes</tp:taxon-name-part> <tp:taxon-name-part taxon-name-part-type="species">guangxian</tp:taxon-name-part></tp:taxon-name></italic> comb. n. in other species), the short spermathecae (anterior part is smaller than posterior part), and the broad copulatory ducts (occupying 1/2 of epigynal plate) (Fig. <xref ref-type="fig" rid="F6">6A–B</xref>).</p><fig id="F6" position="float" orientation="portrait"><label>Figure 6.</label><caption><p>Epigyne and habitus of <italic><tp:taxon-name><tp:taxon-name-part taxon-name-part-type="genus">Sinocoelotes</tp:taxon-name-part> <tp:taxon-name-part taxon-name-part-type="species">guangxian</tp:taxon-name-part></tp:taxon-name></italic>. <bold>A</bold> Epigyne, ventral <bold>B</bold> Vulva, dorsal <bold>C</bold> Female habitus, dorsal <bold>D</bold> Female habitus, ventral <bold>E</bold> Female habitus, lateral. Scale bars: equal for <bold>A</bold> and <bold>B</bold>; equal for <bold>C, D</bold> and <bold>E</bold>.</p></caption><graphic xmlns:xlink="http://www.w3.org/1999/xlink" xlink:href="zookeys-614-051-g006.jpg" position="float" orientation="portrait" xlink:type="simple" id="oo_101530.jpg"/></fig></tp:treatment-sec><tp:treatment-sec sec-type="description" id="SECID0EI6AG"><title>Description.</title><p>See <xref ref-type="bibr" rid="B22">Zhang et al. (2003)</xref>.</p></tp:treatment-sec><tp:treatment-sec sec-type="comments" id="SECID0ES6AG"><title>Comments.</title><p>The species shares a combination of somatic morphology characters with <italic><tp:taxon-name><tp:taxon-name-part taxon-name-part-type="genus">Sinocoelotes</tp:taxon-name-part> <tp:taxon-name-part taxon-name-part-type="species">hehuaensis</tp:taxon-name-part></tp:taxon-name></italic> sp. n., and therefore was assigned to <italic><tp:taxon-name><tp:taxon-name-part taxon-name-part-type="genus">Sinocoelotes</tp:taxon-name-part></tp:taxon-name></italic> gen. n. The molecular analysis supports the transfer.</p></tp:treatment-sec><tp:treatment-sec sec-type="distribution" id="SECID0EJABG"><title>Distribution.</title><p>China (Yunnan) (Fig. <xref ref-type="fig" rid="F21">21</xref>).</p></tp:treatment-sec><tp:treatment-sec><!--Section generated to contain objects referenced in tp:taxon-treatment.--><fig id="F21" position="float" orientation="portrait"><label>Figure 21.</label><caption><p>Localities of new (green) and earlier described (blue) species of <italic><tp:taxon-name><tp:taxon-name-part taxon-name-part-type="genus">Sinocoelotes</tp:taxon-name-part></tp:taxon-name></italic> gen. n. from China and Thailand. Green: <bold>1</bold> <italic><tp:taxon-name><tp:taxon-name-part taxon-name-part-type="genus">Sinocoelotes</tp:taxon-name-part> <tp:taxon-name-part taxon-name-part-type="species">cangshanensis</tp:taxon-name-part></tp:taxon-name></italic> sp. n. <bold>2</bold> <italic><tp:taxon-name><tp:taxon-name-part taxon-name-part-type="genus">Sinocoelotes</tp:taxon-name-part> <tp:taxon-name-part taxon-name-part-type="species">hehuaensis</tp:taxon-name-part></tp:taxon-name></italic> sp. n. <bold>3</bold> <italic><tp:taxon-name><tp:taxon-name-part taxon-name-part-type="genus">Sinocoelotes</tp:taxon-name-part> <tp:taxon-name-part taxon-name-part-type="species">kangdingensis</tp:taxon-name-part></tp:taxon-name></italic> sp. n. <bold>4</bold> <italic><tp:taxon-name><tp:taxon-name-part taxon-name-part-type="genus">Sinocoelotes</tp:taxon-name-part> <tp:taxon-name-part taxon-name-part-type="species">ludingensis</tp:taxon-name-part></tp:taxon-name></italic> sp. n. <bold>5</bold> <italic><tp:taxon-name><tp:taxon-name-part taxon-name-part-type="genus">Sinocoelotes</tp:taxon-name-part> <tp:taxon-name-part taxon-name-part-type="species">luoshuiensis</tp:taxon-name-part></tp:taxon-name></italic> sp. n. <bold>6</bold> <italic><tp:taxon-name><tp:taxon-name-part taxon-name-part-type="genus">Sinocoelotes</tp:taxon-name-part> <tp:taxon-name-part taxon-name-part-type="species">mahuanggouensis</tp:taxon-name-part></tp:taxon-name></italic> sp. n. <bold>7</bold> <italic><tp:taxon-name><tp:taxon-name-part taxon-name-part-type="genus">Sinocoelotes</tp:taxon-name-part> <tp:taxon-name-part taxon-name-part-type="species">mangbangensis</tp:taxon-name-part></tp:taxon-name></italic> sp. n. <bold>8</bold> <italic><tp:taxon-name><tp:taxon-name-part taxon-name-part-type="genus">Sinocoelotes</tp:taxon-name-part> <tp:taxon-name-part taxon-name-part-type="species">muliensis</tp:taxon-name-part></tp:taxon-name></italic> sp. n. <bold>9</bold> <italic><tp:taxon-name><tp:taxon-name-part taxon-name-part-type="genus">Sinocoelotes</tp:taxon-name-part> <tp:taxon-name-part taxon-name-part-type="species">yanyuanensis</tp:taxon-name-part></tp:taxon-name></italic> sp. n. Blue: <bold>1</bold> <italic><tp:taxon-name><tp:taxon-name-part taxon-name-part-type="genus">Sinocoelotes</tp:taxon-name-part> <tp:taxon-name-part taxon-name-part-type="species">acicularis</tp:taxon-name-part></tp:taxon-name></italic> <bold>2</bold> <italic><tp:taxon-name><tp:taxon-name-part taxon-name-part-type="genus">Sinocoelotes</tp:taxon-name-part> <tp:taxon-name-part taxon-name-part-type="species">forficatus</tp:taxon-name-part></tp:taxon-name></italic> <bold>3</bold> <italic><tp:taxon-name><tp:taxon-name-part taxon-name-part-type="genus">Sinocoelotes</tp:taxon-name-part> <tp:taxon-name-part taxon-name-part-type="species">guangxian</tp:taxon-name-part></tp:taxon-name></italic> <bold>4</bold> <italic><tp:taxon-name><tp:taxon-name-part taxon-name-part-type="genus">Sinocoelotes</tp:taxon-name-part> <tp:taxon-name-part taxon-name-part-type="species">pseudoterrestris</tp:taxon-name-part></tp:taxon-name></italic> <bold>5</bold> <italic><tp:taxon-name><tp:taxon-name-part taxon-name-part-type="genus">Sinocoelotes</tp:taxon-name-part> <tp:taxon-name-part taxon-name-part-type="species">pseudoyunnanensis</tp:taxon-name-part></tp:taxon-name></italic> <bold>6</bold> <italic><tp:taxon-name><tp:taxon-name-part taxon-name-part-type="genus">Sinocoelotes</tp:taxon-name-part> <tp:taxon-name-part taxon-name-part-type="species">thailandensis</tp:taxon-name-part></tp:taxon-name></italic>.</p></caption><graphic xmlns:xlink="http://www.w3.org/1999/xlink" xlink:href="zookeys-614-051-g021.jpg" position="float" orientation="portrait" xlink:type="simple" id="oo_101545.jpg"/></fig></tp:treatment-sec><ref-list><ref id="B22"><mixed-citation xmlns:xlink="http://www.w3.org/1999/xlink" xlink:type="simple">
          <person-group><name name-style="western"><surname>Zhang</surname><given-names>ZS</given-names></name><name name-style="western"><surname>Yang</surname><given-names>ZZ</given-names></name><name name-style="western"><surname>Zhu</surname><given-names>MS</given-names></name><name name-style="western"><surname>Song</surname><given-names>DX</given-names></name></person-group> (<year>2003</year>) <article-title>A new species of the genus <italic><tp:taxon-name><tp:taxon-name-part taxon-name-part-type="genus">Coelotes</tp:taxon-name-part></tp:taxon-name></italic> from China, with a redescription of <italic><tp:taxon-name><tp:taxon-name-part taxon-name-part-type="genus">Coelotes</tp:taxon-name-part> <tp:taxon-name-part taxon-name-part-type="species">modestus</tp:taxon-name-part></tp:taxon-name></italic> Simon, 1880 (<tp:taxon-name><tp:taxon-name-part taxon-name-part-type="order">Araneae</tp:taxon-name-part></tp:taxon-name>: <tp:taxon-name><tp:taxon-name-part taxon-name-part-type="family">Amaurobiidae</tp:taxon-name-part></tp:taxon-name>).</article-title> <source>Acta Arachnologica Sinica</source> <volume>12</volume>: <fpage>79</fpage>–<lpage>84</lpage>.</mixed-citation></ref></ref-list></tp:taxon-treatment>
