# Supplementary material for: Sinocoelotes gen. n., a new genus of the subfamily Coelotinae (Araneae, Agelenidae) from Southeast Asia
Source: Zookeys. 2016 Sep 1;(614):51–86. doi: 10.3897/zookeys.614.8663 (PMC5027656; doi:10.3897/zookeys.614.8663)
Supplement: XML Treatment for Sinocoelotes kangdingensis [file zookeys.614.8663-treatment7.xml]

<!DOCTYPE tp:taxon-treatment
  PUBLIC "-//TaxonX//DTD Taxonomic Treatment Publishing DTD v0 20100105//EN" "tax-treatment-NSO.dtd">
<tp:taxon-treatment xmlns:tp="http://www.plazi.org/taxpub"><tp:treatment-meta><kwd-group><label>Taxon classification</label><kwd><named-content content-type="kingdom">Animalia</named-content></kwd><kwd><named-content content-type="order">Araneae</named-content></kwd><kwd><named-content content-type="family">Agelenidae</named-content></kwd></kwd-group><mixed-citation publication-type="journal"><person-group><name><surname>Chen</surname><given-names>Lu</given-names></name><name><surname>Zhao</surname><given-names>Zhe</given-names></name><name><surname>Li</surname><given-names>Shuqiang</given-names></name></person-group><article-title><italic><tp:taxon-name><tp:taxon-name-part taxon-name-part-type="genus">Sinocoelotes</tp:taxon-name-part></tp:taxon-name></italic> gen. n., a new genus of the subfamily <tp:taxon-name><tp:taxon-name-part taxon-name-part-type="subfamily">Coelotinae</tp:taxon-name-part></tp:taxon-name> (<tp:taxon-name><tp:taxon-name-part taxon-name-part-type="order">Araneae</tp:taxon-name-part></tp:taxon-name>, <tp:taxon-name><tp:taxon-name-part taxon-name-part-type="family">Agelenidae</tp:taxon-name-part></tp:taxon-name>) from Southeast Asia</article-title><source>Zookeys</source><day>1</day><month>9</month><year>2016</year><volume>2016</volume><issue>614</issue><fpage>51</fpage><lpage>86</lpage><pub-id pub-id-type="doi">10.3897/zookeys.614.8663</pub-id></mixed-citation></tp:treatment-meta><tp:nomenclature><tp:taxon-name>
              <tp:taxon-name-part taxon-name-part-type="genus">Sinocoelotes</tp:taxon-name-part>
              <tp:taxon-name-part taxon-name-part-type="species">kangdingensis</tp:taxon-name-part>
              <object-id xmlns:xlink="http://www.w3.org/1999/xlink" content-type="zoobank" xlink:type="simple">http://zoobank.org/289D50FA-40AD-469B-B3E8-EEFCE4BBE2F1</object-id>
            </tp:taxon-name><tp:taxon-authority>Zhao &amp; Li</tp:taxon-authority><tp:taxon-status xmlns:xlink="http://www.w3.org/1999/xlink" xlink:type="simple">sp. n.</tp:taxon-status><xref ref-type="fig" rid="F9">Figs 9</xref><xref ref-type="fig" rid="F21">, 21</xref></tp:nomenclature><tp:treatment-sec sec-type="type material" id="SECID0EJOBG"><title>Type material.</title><p>
              <bold>Holotype</bold> ♀: China: Sichuan Province: Garzê Tibetan Autonomous Prefecture: Kangding County, foothills of Paoma Mountain, <named-content xmlns:xlink="http://www.w3.org/1999/xlink" content-type="dwc:verbatimCoordinates" xlink:type="simple"><named-content content-type="geo-json" specific-use="{&#34;type&#34;:&#34;Point&#34;,&#34;coordinates&#34;:[101.968889,30.047222]}" id="NCID0EUOBG" xlink:type="simple">N30°02'50", E101°58'08"</named-content></named-content>, 2900 m, 12.X.2005, X. Zhang and X. Xu.</p></tp:treatment-sec><tp:treatment-sec sec-type="etymology" id="SECID0EZOBG"><title>Etymology.</title><p>The specific name refers to the type locality; adjective.</p></tp:treatment-sec><tp:treatment-sec sec-type="diagnosis" id="SECID0E5OBG"><title>Diagnosis.</title><p>The female is similar to that of <italic><tp:taxon-name><tp:taxon-name-part taxon-name-part-type="genus">Sinocoelotes</tp:taxon-name-part> <tp:taxon-name-part taxon-name-part-type="species">cangshanensis</tp:taxon-name-part></tp:taxon-name></italic> sp. n., but can be distinguished from it by the slenderer epigynal teeth (about 1/2 width of <italic><tp:taxon-name><tp:taxon-name-part taxon-name-part-type="genus">Sinocoelotes</tp:taxon-name-part> <tp:taxon-name-part taxon-name-part-type="species">cangshanensis</tp:taxon-name-part></tp:taxon-name></italic> sp. n.), the broader <abbrev xmlns:xlink="http://www.w3.org/1999/xlink" xlink:title="anterior part of spermatheca" id="ABBRID0EYPBG" xlink:type="simple">SA</abbrev>, the thinner <abbrev xmlns:xlink="http://www.w3.org/1999/xlink" xlink:title="patellar apophysis" id="ABBRID0E6PBG" xlink:type="simple">PA</abbrev>, the ratio between two parts of spermathecae (the <abbrev xmlns:xlink="http://www.w3.org/1999/xlink" xlink:title="patellar apophysis" id="ABBRID0EGQBG" xlink:type="simple">PA</abbrev> subequal to the <abbrev xmlns:xlink="http://www.w3.org/1999/xlink" xlink:title="anterior part of spermatheca" id="ABBRID0ENQBG" xlink:type="simple">SA</abbrev> in <italic><tp:taxon-name><tp:taxon-name-part taxon-name-part-type="genus">Sinocoelotes</tp:taxon-name-part> <tp:taxon-name-part taxon-name-part-type="species">kangdingensis</tp:taxon-name-part></tp:taxon-name></italic> sp. n., but <abbrev xmlns:xlink="http://www.w3.org/1999/xlink" xlink:title="patellar apophysis" id="ABBRID0E5QBG" xlink:type="simple">PA</abbrev> just about 1/4 of the <abbrev xmlns:xlink="http://www.w3.org/1999/xlink" xlink:title="anterior part of spermatheca" id="ABBRID0EFRBG" xlink:type="simple">SA</abbrev> in <italic><tp:taxon-name><tp:taxon-name-part taxon-name-part-type="genus">Sinocoelotes</tp:taxon-name-part> <tp:taxon-name-part taxon-name-part-type="species">cangshanensis</tp:taxon-name-part></tp:taxon-name></italic> sp. n.) (cf. Figs <xref ref-type="fig" rid="F9">9A–B</xref> and <xref ref-type="fig" rid="F2">2A–B</xref>), the well sclerotized copulatory ducts (Fig. <xref ref-type="fig" rid="F9">9A–B</xref>).</p><fig id="F9" position="float" orientation="portrait"><label>Figure 9.</label><caption><p>Epigyne and habitus of <italic><tp:taxon-name><tp:taxon-name-part taxon-name-part-type="genus">Sinocoelotes</tp:taxon-name-part> <tp:taxon-name-part taxon-name-part-type="species">kangdingensis</tp:taxon-name-part></tp:taxon-name></italic> sp. n., holotype. <bold>A</bold> Epigyne, ventral <bold>B</bold> Vulva, dorsal <bold>C</bold> Female habitus, dorsal <bold>D</bold> Female habitus, ventral <bold>E</bold> Female habitus, lateral. Scale bars: equal for <bold>A, B</bold>; equal for <bold>C, D</bold> and <bold>E</bold>.</p></caption><graphic xmlns:xlink="http://www.w3.org/1999/xlink" xlink:href="zookeys-614-051-g009.jpg" position="float" orientation="portrait" xlink:type="simple" id="oo_101533.jpg"/></fig></tp:treatment-sec><tp:treatment-sec sec-type="description" id="SECID0EJTBG"><title>Description.</title><p>
              <bold>Female.</bold> Total length 8.20. Carapace 3.80 long, 2.65 wide. Abdomen 4.40 long, 2.95 wide. Eye sizes and interdistances: <abbrev xmlns:xlink="http://www.w3.org/1999/xlink" xlink:title="anterior median eye" id="ABBRID0ERTBG" xlink:type="simple">AME</abbrev> 0.14, <abbrev xmlns:xlink="http://www.w3.org/1999/xlink" xlink:title="anterior lateral eye" id="ABBRID0EVTBG" xlink:type="simple">ALE</abbrev> 0.20, <abbrev xmlns:xlink="http://www.w3.org/1999/xlink" xlink:title="posterior median eye" id="ABBRID0EZTBG" xlink:type="simple">PME</abbrev> 0.15, <abbrev xmlns:xlink="http://www.w3.org/1999/xlink" xlink:title="posterior lateral eye" id="ABBRID0E4TBG" xlink:type="simple">PLE</abbrev> 0.19; <abbrev xmlns:xlink="http://www.w3.org/1999/xlink" xlink:title="distance between AME and AME" id="ABBRID0EBUBG" xlink:type="simple">AME-AME</abbrev> 0.10, <abbrev xmlns:xlink="http://www.w3.org/1999/xlink" xlink:title="distance between AME and ALE" id="ABBRID0EFUBG" xlink:type="simple">AME-ALE</abbrev> 0.05, <abbrev xmlns:xlink="http://www.w3.org/1999/xlink" xlink:title="distance between PME and PME" id="ABBRID0EJUBG" xlink:type="simple">PME-PME</abbrev> 0.11, <abbrev xmlns:xlink="http://www.w3.org/1999/xlink" xlink:title="distance between PME and PLE" id="ABBRID0ENUBG" xlink:type="simple">PME-PLE</abbrev> 0.17. Leg measurements: I 9.72 (2.72, 3.28, 2.28, 1.44); II 8.69 (2.50, 2.81, 2.13, 1.25); III 8.06 (2.25, 2.59, 2.07, 1.15); IV 10.76 (2.96, 3.52, 2.96, 1.32). Chelicerae with three retromarginal teeth. Epigyne: atrium small, almost rectanguala, posterior part slightly wider than anterior part, about 1/3 width and 1/2 length of epigyne, and it occupying about 1/5 of epigyne plate square; teeth broad, long, subequal to the length of atrium, located anteriorly; spermathecae separated from each other, anterior part by spermathecal width, and posterior part by 1/4 spermathecal width, posterior part subequal to the anterior part; spermathecal heads broad, short, located laterally; copulatory ducts short, slightly sclerotized, semitransparent, terminal parts leading to copulatory opening almost reduced (Fig. <xref ref-type="fig" rid="F9">9A–B</xref>).</p><p>
              <bold>Male.</bold> Unknown.</p></tp:treatment-sec><tp:treatment-sec sec-type="distribution" id="SECID0EZUBG"><title>Distribution.</title><p>Known only from the type locality (Fig. <xref ref-type="fig" rid="F21">21</xref>).</p></tp:treatment-sec><tp:treatment-sec><!--Section generated to contain objects referenced in tp:taxon-treatment.--><fig id="F21" position="float" orientation="portrait"><label>Figure 21.</label><caption><p>Localities of new (green) and earlier described (blue) species of <italic><tp:taxon-name><tp:taxon-name-part taxon-name-part-type="genus">Sinocoelotes</tp:taxon-name-part></tp:taxon-name></italic> gen. n. from China and Thailand. Green: <bold>1</bold> <italic><tp:taxon-name><tp:taxon-name-part taxon-name-part-type="genus">Sinocoelotes</tp:taxon-name-part> <tp:taxon-name-part taxon-name-part-type="species">cangshanensis</tp:taxon-name-part></tp:taxon-name></italic> sp. n. <bold>2</bold> <italic><tp:taxon-name><tp:taxon-name-part taxon-name-part-type="genus">Sinocoelotes</tp:taxon-name-part> <tp:taxon-name-part taxon-name-part-type="species">hehuaensis</tp:taxon-name-part></tp:taxon-name></italic> sp. n. <bold>3</bold> <italic><tp:taxon-name><tp:taxon-name-part taxon-name-part-type="genus">Sinocoelotes</tp:taxon-name-part> <tp:taxon-name-part taxon-name-part-type="species">kangdingensis</tp:taxon-name-part></tp:taxon-name></italic> sp. n. <bold>4</bold> <italic><tp:taxon-name><tp:taxon-name-part taxon-name-part-type="genus">Sinocoelotes</tp:taxon-name-part> <tp:taxon-name-part taxon-name-part-type="species">ludingensis</tp:taxon-name-part></tp:taxon-name></italic> sp. n. <bold>5</bold> <italic><tp:taxon-name><tp:taxon-name-part taxon-name-part-type="genus">Sinocoelotes</tp:taxon-name-part> <tp:taxon-name-part taxon-name-part-type="species">luoshuiensis</tp:taxon-name-part></tp:taxon-name></italic> sp. n. <bold>6</bold> <italic><tp:taxon-name><tp:taxon-name-part taxon-name-part-type="genus">Sinocoelotes</tp:taxon-name-part> <tp:taxon-name-part taxon-name-part-type="species">mahuanggouensis</tp:taxon-name-part></tp:taxon-name></italic> sp. n. <bold>7</bold> <italic><tp:taxon-name><tp:taxon-name-part taxon-name-part-type="genus">Sinocoelotes</tp:taxon-name-part> <tp:taxon-name-part taxon-name-part-type="species">mangbangensis</tp:taxon-name-part></tp:taxon-name></italic> sp. n. <bold>8</bold> <italic><tp:taxon-name><tp:taxon-name-part taxon-name-part-type="genus">Sinocoelotes</tp:taxon-name-part> <tp:taxon-name-part taxon-name-part-type="species">muliensis</tp:taxon-name-part></tp:taxon-name></italic> sp. n. <bold>9</bold> <italic><tp:taxon-name><tp:taxon-name-part taxon-name-part-type="genus">Sinocoelotes</tp:taxon-name-part> <tp:taxon-name-part taxon-name-part-type="species">yanyuanensis</tp:taxon-name-part></tp:taxon-name></italic> sp. n. Blue: <bold>1</bold> <italic><tp:taxon-name><tp:taxon-name-part taxon-name-part-type="genus">Sinocoelotes</tp:taxon-name-part> <tp:taxon-name-part taxon-name-part-type="species">acicularis</tp:taxon-name-part></tp:taxon-name></italic> <bold>2</bold> <italic><tp:taxon-name><tp:taxon-name-part taxon-name-part-type="genus">Sinocoelotes</tp:taxon-name-part> <tp:taxon-name-part taxon-name-part-type="species">forficatus</tp:taxon-name-part></tp:taxon-name></italic> <bold>3</bold> <italic><tp:taxon-name><tp:taxon-name-part taxon-name-part-type="genus">Sinocoelotes</tp:taxon-name-part> <tp:taxon-name-part taxon-name-part-type="species">guangxian</tp:taxon-name-part></tp:taxon-name></italic> <bold>4</bold> <italic><tp:taxon-name><tp:taxon-name-part taxon-name-part-type="genus">Sinocoelotes</tp:taxon-name-part> <tp:taxon-name-part taxon-name-part-type="species">pseudoterrestris</tp:taxon-name-part></tp:taxon-name></italic> <bold>5</bold> <italic><tp:taxon-name><tp:taxon-name-part taxon-name-part-type="genus">Sinocoelotes</tp:taxon-name-part> <tp:taxon-name-part taxon-name-part-type="species">pseudoyunnanensis</tp:taxon-name-part></tp:taxon-name></italic> <bold>6</bold> <italic><tp:taxon-name><tp:taxon-name-part taxon-name-part-type="genus">Sinocoelotes</tp:taxon-name-part> <tp:taxon-name-part taxon-name-part-type="species">thailandensis</tp:taxon-name-part></tp:taxon-name></italic>.</p></caption><graphic xmlns:xlink="http://www.w3.org/1999/xlink" xlink:href="zookeys-614-051-g021.jpg" position="float" orientation="portrait" xlink:type="simple" id="oo_101545.jpg"/></fig><fig id="F2" position="float" orientation="portrait"><label>Figure 2.</label><caption><p>Epigyne and habitus of <italic><tp:taxon-name><tp:taxon-name-part taxon-name-part-type="genus">Coelotes</tp:taxon-name-part> <tp:taxon-name-part taxon-name-part-type="species">pickardi</tp:taxon-name-part> <tp:taxon-name-part taxon-name-part-type="subspecies">tirolensis</tp:taxon-name-part></tp:taxon-name></italic>, from Italy. <bold>A</bold> Epigyne, ventral <bold>B</bold> Vulva, dorsal <bold>C</bold> Male habitus, dorsal <bold>D</bold> Female habitus, dorsal <bold>E</bold> Female habitus, ventral. Scale bars: equal for <bold>A</bold> and <bold>B</bold>; equal for <bold>D</bold> and <bold>E</bold>.</p></caption><graphic xmlns:xlink="http://www.w3.org/1999/xlink" xlink:href="zookeys-614-051-g002.jpg" position="float" orientation="portrait" xlink:type="simple" id="oo_101526.jpg"/></fig></tp:treatment-sec></tp:taxon-treatment>
