# Supplementary material for: Sinocoelotes gen. n., a new genus of the subfamily Coelotinae (Araneae, Agelenidae) from Southeast Asia
Source: Zookeys. 2016 Sep 1;(614):51–86. doi: 10.3897/zookeys.614.8663 (PMC5027656; doi:10.3897/zookeys.614.8663)
Supplement: XML Treatment for Sinocoelotes muliensis [file zookeys.614.8663-treatment12.xml]

<!DOCTYPE tp:taxon-treatment
  PUBLIC "-//TaxonX//DTD Taxonomic Treatment Publishing DTD v0 20100105//EN" "tax-treatment-NSO.dtd">
<tp:taxon-treatment xmlns:tp="http://www.plazi.org/taxpub"><tp:treatment-meta><kwd-group><label>Taxon classification</label><kwd><named-content content-type="kingdom">Animalia</named-content></kwd><kwd><named-content content-type="order">Araneae</named-content></kwd><kwd><named-content content-type="family">Agelenidae</named-content></kwd></kwd-group><mixed-citation publication-type="journal"><person-group><name><surname>Chen</surname><given-names>Lu</given-names></name><name><surname>Zhao</surname><given-names>Zhe</given-names></name><name><surname>Li</surname><given-names>Shuqiang</given-names></name></person-group><article-title><italic><tp:taxon-name><tp:taxon-name-part taxon-name-part-type="genus">Sinocoelotes</tp:taxon-name-part></tp:taxon-name></italic> gen. n., a new genus of the subfamily <tp:taxon-name><tp:taxon-name-part taxon-name-part-type="subfamily">Coelotinae</tp:taxon-name-part></tp:taxon-name> (<tp:taxon-name><tp:taxon-name-part taxon-name-part-type="order">Araneae</tp:taxon-name-part></tp:taxon-name>, <tp:taxon-name><tp:taxon-name-part taxon-name-part-type="family">Agelenidae</tp:taxon-name-part></tp:taxon-name>) from Southeast Asia</article-title><source>Zookeys</source><day>1</day><month>9</month><year>2016</year><volume>2016</volume><issue>614</issue><fpage>51</fpage><lpage>86</lpage><pub-id pub-id-type="doi">10.3897/zookeys.614.8663</pub-id></mixed-citation></tp:treatment-meta><tp:nomenclature><tp:taxon-name>
              <tp:taxon-name-part taxon-name-part-type="genus">Sinocoelotes</tp:taxon-name-part>
              <tp:taxon-name-part taxon-name-part-type="species">muliensis</tp:taxon-name-part>
              <object-id xmlns:xlink="http://www.w3.org/1999/xlink" content-type="zoobank" xlink:type="simple">http://zoobank.org/8812B14A-E2BC-4054-B9D4-77BEAA37659C</object-id>
            </tp:taxon-name><tp:taxon-authority>Zhao &amp; Li</tp:taxon-authority><tp:taxon-status xmlns:xlink="http://www.w3.org/1999/xlink" xlink:type="simple">sp. n.</tp:taxon-status><xref ref-type="fig" rid="F15">Figs 15</xref><xref ref-type="fig" rid="F21">, 21</xref><!--PageBreak--><!--PageBreak--><!--PageBreak--></tp:nomenclature><tp:treatment-sec sec-type="type material" id="SECID0EOUAI"><title>Type material.</title><p>
              <bold>Holotype</bold> ♀: China: Sichuan Province: Muli County, <named-content xmlns:xlink="http://www.w3.org/1999/xlink" content-type="dwc:verbatimCoordinates" xlink:type="simple"><named-content content-type="geo-json" specific-use="{&#34;type&#34;:&#34;Point&#34;,&#34;coordinates&#34;:[101.272222,27.915833]}" id="NCID0EZUAI" xlink:type="simple">N27°54'57", E101°16'20"</named-content></named-content>, 2229 m, 13.XI.2013, Y. Li and J. Liu.</p></tp:treatment-sec><tp:treatment-sec sec-type="etymology" id="SECID0E5UAI"><title>Etymology.</title><p>The specific name refers to the type locality; adjective.</p></tp:treatment-sec><tp:treatment-sec sec-type="diagnosis" id="SECID0EDVAI"><title>Diagnosis.</title><p>The female of the new species has uniquely shaped epigyne and can be easily distinguished from all other <italic><tp:taxon-name><tp:taxon-name-part taxon-name-part-type="genus">Sinocoelotes</tp:taxon-name-part></tp:taxon-name></italic> gen. n. species by the anteriorly situated atrium (atrium with distinct anterior margin, but lacking distinct posterior margin, and the posterior part broader than anterior part), the teeth broad and located between two atrial lateral margins, the long and strongly twisted spermathecae, closely spaced, the slender, mesally originating spermathecal heads (which are also mesally originating in <italic><tp:taxon-name><tp:taxon-name-part taxon-name-part-type="genus">Sinocoelotes</tp:taxon-name-part> <tp:taxon-name-part taxon-name-part-type="species">luoshuiensis</tp:taxon-name-part></tp:taxon-name></italic> sp. n, but are 1/4 length shorter than those in <italic><tp:taxon-name><tp:taxon-name-part taxon-name-part-type="genus">Sinocoelotes</tp:taxon-name-part> <tp:taxon-name-part taxon-name-part-type="species">muliensis</tp:taxon-name-part></tp:taxon-name></italic> sp. n.; laterally originating in all other species) (Fig. <xref ref-type="fig" rid="F15">15A–B</xref>).</p><fig id="F15" position="float" orientation="portrait"><label>Figure 15.</label><caption><p>Epigyne and habitus of <italic><tp:taxon-name><tp:taxon-name-part taxon-name-part-type="genus">Sinocoelotes</tp:taxon-name-part> <tp:taxon-name-part taxon-name-part-type="species">muliensis</tp:taxon-name-part></tp:taxon-name></italic> sp. n., holotype. <bold>A</bold> Epigyne, ventral <bold>B</bold> Vulva, dorsal <bold>C</bold> Female habitus, dorsal <bold>D</bold> Female habitus, ventral <bold>E</bold> Female habitus, lateral. Scale bars: equal for <bold>C, D</bold> and <bold>E</bold>.</p></caption><graphic xmlns:xlink="http://www.w3.org/1999/xlink" xlink:href="zookeys-614-051-g015.jpg" position="float" orientation="portrait" xlink:type="simple" id="oo_101539.jpg"/></fig></tp:treatment-sec><tp:treatment-sec sec-type="description" id="SECID0ENXAI"><title>Description.</title><p>
              <bold>Female.</bold> Total length 5.76. Carapace 2.56 long, 1.72 wide. Abdomen 3.20 long, 1.87 wide. Eye sizes and interdistances: <abbrev xmlns:xlink="http://www.w3.org/1999/xlink" xlink:title="anterior median eye" id="ABBRID0EVXAI" xlink:type="simple">AME</abbrev> 0.09, <abbrev xmlns:xlink="http://www.w3.org/1999/xlink" xlink:title="anterior lateral eye" id="ABBRID0EZXAI" xlink:type="simple">ALE</abbrev> 0.16, <abbrev xmlns:xlink="http://www.w3.org/1999/xlink" xlink:title="posterior median eye" id="ABBRID0E4XAI" xlink:type="simple">PME</abbrev> 0.12, <abbrev xmlns:xlink="http://www.w3.org/1999/xlink" xlink:title="posterior lateral eye" xlink:type="simple">PLE</abbrev> 0.13; <abbrev xmlns:xlink="http://www.w3.org/1999/xlink" xlink:title="distance between AME and AME" id="ABBRID0EIYAI" xlink:type="simple">AME-AME</abbrev> 0.07, <abbrev xmlns:xlink="http://www.w3.org/1999/xlink" xlink:title="distance between AME and ALE" id="ABBRID0EMYAI" xlink:type="simple">AME-ALE</abbrev> 0.02, <abbrev xmlns:xlink="http://www.w3.org/1999/xlink" xlink:title="distance between PME and PME" id="ABBRID0EQYAI" xlink:type="simple">PME-PME</abbrev> 0.08, <abbrev xmlns:xlink="http://www.w3.org/1999/xlink" xlink:title="distance between PME and PLE" id="ABBRID0EUYAI" xlink:type="simple">PME-PLE</abbrev> 0.10. Leg measurements: I: 5.97 (1.73, 2.08, 1.38, 0.78); II: 5.40 (1.62, 1.80, 1.24, 0.74); III: 5.12 (1.50, 1.60, 1.30, 0.72); IV: 7.03 (1.94, 2.31, 1.83, 0.95). Chelicerae with 3 retromarginal teeth. Epigyne: atrium located anteriorly, occupying 1/4 of epigynal plate square, with distinct anterior margin, but lacking distinct posterior margin; teeth broad and long, located on the lateral margins of the atrium; spermathecae narrowly separated from each other, posterior part of spermathecae about 1/4 the anterior part; spermathecal heads slender and long, close to each other; copulatory ducts much thin<!--PageBreak--><!--PageBreak-->ner than anterior part of spermathecae (wider in some species), short (about 1/3 length of epigyne), membranous (Fig. <xref ref-type="fig" rid="F15">15A–B</xref>).</p><p>
              <bold>Male.</bold> Unknown.</p></tp:treatment-sec><tp:treatment-sec sec-type="distribution" id="SECID0EDZAI"><title>Distribution.</title><p>Known only from the type locality (Fig. <xref ref-type="fig" rid="F21">21</xref>).</p></tp:treatment-sec><tp:treatment-sec><!--Section generated to contain objects referenced in tp:taxon-treatment.--><fig id="F21" position="float" orientation="portrait"><label>Figure 21.</label><caption><p>Localities of new (green) and earlier described (blue) species of <italic><tp:taxon-name><tp:taxon-name-part taxon-name-part-type="genus">Sinocoelotes</tp:taxon-name-part></tp:taxon-name></italic> gen. n. from China and Thailand. Green: <bold>1</bold> <italic><tp:taxon-name><tp:taxon-name-part taxon-name-part-type="genus">Sinocoelotes</tp:taxon-name-part> <tp:taxon-name-part taxon-name-part-type="species">cangshanensis</tp:taxon-name-part></tp:taxon-name></italic> sp. n. <bold>2</bold> <italic><tp:taxon-name><tp:taxon-name-part taxon-name-part-type="genus">Sinocoelotes</tp:taxon-name-part> <tp:taxon-name-part taxon-name-part-type="species">hehuaensis</tp:taxon-name-part></tp:taxon-name></italic> sp. n. <bold>3</bold> <italic><tp:taxon-name><tp:taxon-name-part taxon-name-part-type="genus">Sinocoelotes</tp:taxon-name-part> <tp:taxon-name-part taxon-name-part-type="species">kangdingensis</tp:taxon-name-part></tp:taxon-name></italic> sp. n. <bold>4</bold> <italic><tp:taxon-name><tp:taxon-name-part taxon-name-part-type="genus">Sinocoelotes</tp:taxon-name-part> <tp:taxon-name-part taxon-name-part-type="species">ludingensis</tp:taxon-name-part></tp:taxon-name></italic> sp. n. <bold>5</bold> <italic><tp:taxon-name><tp:taxon-name-part taxon-name-part-type="genus">Sinocoelotes</tp:taxon-name-part> <tp:taxon-name-part taxon-name-part-type="species">luoshuiensis</tp:taxon-name-part></tp:taxon-name></italic> sp. n. <bold>6</bold> <italic><tp:taxon-name><tp:taxon-name-part taxon-name-part-type="genus">Sinocoelotes</tp:taxon-name-part> <tp:taxon-name-part taxon-name-part-type="species">mahuanggouensis</tp:taxon-name-part></tp:taxon-name></italic> sp. n. <bold>7</bold> <italic><tp:taxon-name><tp:taxon-name-part taxon-name-part-type="genus">Sinocoelotes</tp:taxon-name-part> <tp:taxon-name-part taxon-name-part-type="species">mangbangensis</tp:taxon-name-part></tp:taxon-name></italic> sp. n. <bold>8</bold> <italic><tp:taxon-name><tp:taxon-name-part taxon-name-part-type="genus">Sinocoelotes</tp:taxon-name-part> <tp:taxon-name-part taxon-name-part-type="species">muliensis</tp:taxon-name-part></tp:taxon-name></italic> sp. n. <bold>9</bold> <italic><tp:taxon-name><tp:taxon-name-part taxon-name-part-type="genus">Sinocoelotes</tp:taxon-name-part> <tp:taxon-name-part taxon-name-part-type="species">yanyuanensis</tp:taxon-name-part></tp:taxon-name></italic> sp. n. Blue: <bold>1</bold> <italic><tp:taxon-name><tp:taxon-name-part taxon-name-part-type="genus">Sinocoelotes</tp:taxon-name-part> <tp:taxon-name-part taxon-name-part-type="species">acicularis</tp:taxon-name-part></tp:taxon-name></italic> <bold>2</bold> <italic><tp:taxon-name><tp:taxon-name-part taxon-name-part-type="genus">Sinocoelotes</tp:taxon-name-part> <tp:taxon-name-part taxon-name-part-type="species">forficatus</tp:taxon-name-part></tp:taxon-name></italic> <bold>3</bold> <italic><tp:taxon-name><tp:taxon-name-part taxon-name-part-type="genus">Sinocoelotes</tp:taxon-name-part> <tp:taxon-name-part taxon-name-part-type="species">guangxian</tp:taxon-name-part></tp:taxon-name></italic> <bold>4</bold> <italic><tp:taxon-name><tp:taxon-name-part taxon-name-part-type="genus">Sinocoelotes</tp:taxon-name-part> <tp:taxon-name-part taxon-name-part-type="species">pseudoterrestris</tp:taxon-name-part></tp:taxon-name></italic> <bold>5</bold> <italic><tp:taxon-name><tp:taxon-name-part taxon-name-part-type="genus">Sinocoelotes</tp:taxon-name-part> <tp:taxon-name-part taxon-name-part-type="species">pseudoyunnanensis</tp:taxon-name-part></tp:taxon-name></italic> <bold>6</bold> <italic><tp:taxon-name><tp:taxon-name-part taxon-name-part-type="genus">Sinocoelotes</tp:taxon-name-part> <tp:taxon-name-part taxon-name-part-type="species">thailandensis</tp:taxon-name-part></tp:taxon-name></italic>.</p></caption><graphic xmlns:xlink="http://www.w3.org/1999/xlink" xlink:href="zookeys-614-051-g021.jpg" position="float" orientation="portrait" xlink:type="simple" id="oo_101545.jpg"/></fig></tp:treatment-sec></tp:taxon-treatment>
