# Supplementary material for: Sinocoelotes gen. n., a new genus of the subfamily Coelotinae (Araneae, Agelenidae) from Southeast Asia
Source: Zookeys. 2016 Sep 1;(614):51–86. doi: 10.3897/zookeys.614.8663 (PMC5027656; doi:10.3897/zookeys.614.8663)
Supplement: XML Treatment for Sinocoelotes pseudoyunnanensis [file zookeys.614.8663-treatment14.xml]

<!DOCTYPE tp:taxon-treatment
  PUBLIC "-//TaxonX//DTD Taxonomic Treatment Publishing DTD v0 20100105//EN" "tax-treatment-NSO.dtd">
<tp:taxon-treatment xmlns:tp="http://www.plazi.org/taxpub"><tp:treatment-meta><kwd-group><label>Taxon classification</label><kwd><named-content content-type="kingdom">Animalia</named-content></kwd><kwd><named-content content-type="order">Araneae</named-content></kwd><kwd><named-content content-type="family">Agelenidae</named-content></kwd></kwd-group><mixed-citation publication-type="journal"><person-group><name><surname>Chen</surname><given-names>Lu</given-names></name><name><surname>Zhao</surname><given-names>Zhe</given-names></name><name><surname>Li</surname><given-names>Shuqiang</given-names></name></person-group><article-title><italic><tp:taxon-name><tp:taxon-name-part taxon-name-part-type="genus">Sinocoelotes</tp:taxon-name-part></tp:taxon-name></italic> gen. n., a new genus of the subfamily <tp:taxon-name><tp:taxon-name-part taxon-name-part-type="subfamily">Coelotinae</tp:taxon-name-part></tp:taxon-name> (<tp:taxon-name><tp:taxon-name-part taxon-name-part-type="order">Araneae</tp:taxon-name-part></tp:taxon-name>, <tp:taxon-name><tp:taxon-name-part taxon-name-part-type="family">Agelenidae</tp:taxon-name-part></tp:taxon-name>) from Southeast Asia</article-title><source>Zookeys</source><day>1</day><month>9</month><year>2016</year><volume>2016</volume><issue>614</issue><fpage>51</fpage><lpage>86</lpage><pub-id pub-id-type="doi">10.3897/zookeys.614.8663</pub-id></mixed-citation></tp:treatment-meta><tp:nomenclature><tp:taxon-name>
              <tp:taxon-name-part taxon-name-part-type="genus">Sinocoelotes</tp:taxon-name-part>
              <tp:taxon-name-part taxon-name-part-type="species">pseudoyunnanensis</tp:taxon-name-part>
            </tp:taxon-name><tp:taxon-authority>(Wang, Griswold &amp; Ubick, 2009)</tp:taxon-authority><tp:taxon-status xmlns:xlink="http://www.w3.org/1999/xlink" xlink:type="simple">comb. n.</tp:taxon-status><xref ref-type="fig" rid="F17">Figs 17</xref><xref ref-type="fig" rid="F21">, 21</xref><tp:nomenclature-citation-list><tp:nomenclature-citation><tp:taxon-name>
                  <tp:taxon-name-part taxon-name-part-type="genus">Coelotes</tp:taxon-name-part> <tp:taxon-name-part taxon-name-part-type="species">pseudoyunnanensis</tp:taxon-name-part></tp:taxon-name><comment><xref ref-type="bibr" rid="B17">Wang et al. 2009</xref>: 19, figs 88–96 (♂ holotype and ♂♀ paratypes from Nujiang, Yunnan, China, in <named-content xmlns:xlink="http://www.w3.org/1999/xlink" content-type="dwc:institutional_code" xlink:type="simple">HNU</named-content> and <named-content xmlns:xlink="http://www.w3.org/1999/xlink" content-type="dwc:institutional_code" xlink:type="simple">CAS</named-content>, not examined).</comment></tp:nomenclature-citation></tp:nomenclature-citation-list></tp:nomenclature><tp:treatment-sec sec-type="material" id="SECID0EUDBI"><title>Material examined.</title><p>♂: China: Yunnan Province: Nujiang Lisu Autonomous Prefecture: Lushui County, Pianma Town, Gaoligong Mountain, <named-content xmlns:xlink="http://www.w3.org/1999/xlink" content-type="dwc:verbatimCoordinates" xlink:type="simple"><named-content content-type="geo-json" specific-use="{&#34;type&#34;:&#34;Point&#34;,&#34;coordinates&#34;:[98.683889,25.972778]}" id="NCID0E4DBI" xlink:type="simple">N25°58'22", E98°41'02"</named-content></named-content>, 3133 m, 8.XII.2013, Y. Li and J. Liu.</p></tp:treatment-sec><tp:treatment-sec sec-type="diagnosis" id="SECID0ECEBI"><title>Diagnosis.</title><p>The male has uniquely shaped palps, and can be easily distinguished from all other <italic><tp:taxon-name><tp:taxon-name-part taxon-name-part-type="genus">Sinocoelotes</tp:taxon-name-part></tp:taxon-name></italic> gen. n. by the shape of conductor (wave-shaped, broad, and with round-blunt tip in <italic><tp:taxon-name><tp:taxon-name-part taxon-name-part-type="genus">Sinocoelotes</tp:taxon-name-part> <tp:taxon-name-part taxon-name-part-type="species">pseudoyunnanensis</tp:taxon-name-part></tp:taxon-name></italic>, but slenderer and with pointed tip in other species), the longer <abbrev xmlns:xlink="http://www.w3.org/1999/xlink" xlink:title="retrolateral tibial apophysis" id="ABBRID0EZEBI" xlink:type="simple">LTA</abbrev> (about 1/3 length of <abbrev xmlns:xlink="http://www.w3.org/1999/xlink" xlink:title="retro-ventral tibial apophysis" id="ABBRID0E4EBI" xlink:type="simple">RTA</abbrev> in <italic><tp:taxon-name><tp:taxon-name-part taxon-name-part-type="genus">Sinocoelotes</tp:taxon-name-part> <tp:taxon-name-part taxon-name-part-type="species">pseudoyunnanensis</tp:taxon-name-part></tp:taxon-name></italic>, less than 1/6 length of <abbrev xmlns:xlink="http://www.w3.org/1999/xlink" xlink:title="retro-ventral tibial apophysis" id="ABBRID0ELFBI" xlink:type="simple">RTA</abbrev> in other species), the broader patellar apophysis (the terminal part wider than basal part, and the apex subequal to the width of tibia, the terminal part wider than basal part, but the apex about 1/2 width of tibia in <italic><tp:taxon-name><tp:taxon-name-part taxon-name-part-type="genus">Sinocoelotes</tp:taxon-name-part> <tp:taxon-name-part taxon-name-part-type="species">hehuaensis</tp:taxon-name-part></tp:taxon-name></italic>, the terminal part subequal to, or even slenderer than basal part in other species) (cf. Figs <xref ref-type="fig" rid="F17">17A–C</xref> and <xref ref-type="fig" rid="F7">7A–C</xref>, <xref ref-type="fig" rid="F10">10A–C</xref>, <xref ref-type="fig" rid="F20">20A–C</xref>).</p><fig id="F17" position="float" orientation="portrait"><label>Figure 17.</label><caption><p>Male palp and habitus of <italic><tp:taxon-name><tp:taxon-name-part taxon-name-part-type="genus">Sinocoelotes</tp:taxon-name-part> <tp:taxon-name-part taxon-name-part-type="species">pseudoyunnanensis</tp:taxon-name-part></tp:taxon-name></italic>. <bold>A</bold> Prolateral <bold>B</bold> Ventral <bold>C</bold> Retrolateral. <bold>D</bold> Habitus, dorsal <bold>E</bold> Habitus, ventral <bold>F</bold> Habitus, lateral. Scale bars: equal for <bold>A, B</bold> and <bold>C</bold>; equal for <bold>D, E</bold> and <bold>F</bold>.</p></caption><graphic xmlns:xlink="http://www.w3.org/1999/xlink" xlink:href="zookeys-614-051-g017.jpg" position="float" orientation="portrait" xlink:type="simple" id="oo_101541.jpg"/></fig></tp:treatment-sec><tp:treatment-sec sec-type="description" id="SECID0EUHBI"><title>Description.</title><p>Described by <xref ref-type="bibr" rid="B17">Wang et al. (2009)</xref>.</p></tp:treatment-sec><tp:treatment-sec sec-type="comments" id="SECID0E5HBI"><title>Comments.</title><p>The species shares a combination of somatic morphology characters with <italic><tp:taxon-name><tp:taxon-name-part taxon-name-part-type="genus">Sinocoelotes</tp:taxon-name-part> <tp:taxon-name-part taxon-name-part-type="species">hehuaensis</tp:taxon-name-part></tp:taxon-name></italic> sp. n. and therefore was assigned to <italic><tp:taxon-name><tp:taxon-name-part taxon-name-part-type="genus">Sinocoelotes</tp:taxon-name-part></tp:taxon-name></italic> gen. n. The molecular analysis supports this transfer.</p></tp:treatment-sec><tp:treatment-sec sec-type="distribution" id="SECID0EVIBI"><title>Distribution.</title><p>China (Yunnan) (Fig. <xref ref-type="fig" rid="F21">21</xref>).</p></tp:treatment-sec><tp:treatment-sec><!--Section generated to contain objects referenced in tp:taxon-treatment.--><fig id="F21" position="float" orientation="portrait"><label>Figure 21.</label><caption><p>Localities of new (green) and earlier described (blue) species of <italic><tp:taxon-name><tp:taxon-name-part taxon-name-part-type="genus">Sinocoelotes</tp:taxon-name-part></tp:taxon-name></italic> gen. n. from China and Thailand. Green: <bold>1</bold> <italic><tp:taxon-name><tp:taxon-name-part taxon-name-part-type="genus">Sinocoelotes</tp:taxon-name-part> <tp:taxon-name-part taxon-name-part-type="species">cangshanensis</tp:taxon-name-part></tp:taxon-name></italic> sp. n. <bold>2</bold> <italic><tp:taxon-name><tp:taxon-name-part taxon-name-part-type="genus">Sinocoelotes</tp:taxon-name-part> <tp:taxon-name-part taxon-name-part-type="species">hehuaensis</tp:taxon-name-part></tp:taxon-name></italic> sp. n. <bold>3</bold> <italic><tp:taxon-name><tp:taxon-name-part taxon-name-part-type="genus">Sinocoelotes</tp:taxon-name-part> <tp:taxon-name-part taxon-name-part-type="species">kangdingensis</tp:taxon-name-part></tp:taxon-name></italic> sp. n. <bold>4</bold> <italic><tp:taxon-name><tp:taxon-name-part taxon-name-part-type="genus">Sinocoelotes</tp:taxon-name-part> <tp:taxon-name-part taxon-name-part-type="species">ludingensis</tp:taxon-name-part></tp:taxon-name></italic> sp. n. <bold>5</bold> <italic><tp:taxon-name><tp:taxon-name-part taxon-name-part-type="genus">Sinocoelotes</tp:taxon-name-part> <tp:taxon-name-part taxon-name-part-type="species">luoshuiensis</tp:taxon-name-part></tp:taxon-name></italic> sp. n. <bold>6</bold> <italic><tp:taxon-name><tp:taxon-name-part taxon-name-part-type="genus">Sinocoelotes</tp:taxon-name-part> <tp:taxon-name-part taxon-name-part-type="species">mahuanggouensis</tp:taxon-name-part></tp:taxon-name></italic> sp. n. <bold>7</bold> <italic><tp:taxon-name><tp:taxon-name-part taxon-name-part-type="genus">Sinocoelotes</tp:taxon-name-part> <tp:taxon-name-part taxon-name-part-type="species">mangbangensis</tp:taxon-name-part></tp:taxon-name></italic> sp. n. <bold>8</bold> <italic><tp:taxon-name><tp:taxon-name-part taxon-name-part-type="genus">Sinocoelotes</tp:taxon-name-part> <tp:taxon-name-part taxon-name-part-type="species">muliensis</tp:taxon-name-part></tp:taxon-name></italic> sp. n. <bold>9</bold> <italic><tp:taxon-name><tp:taxon-name-part taxon-name-part-type="genus">Sinocoelotes</tp:taxon-name-part> <tp:taxon-name-part taxon-name-part-type="species">yanyuanensis</tp:taxon-name-part></tp:taxon-name></italic> sp. n. Blue: <bold>1</bold> <italic><tp:taxon-name><tp:taxon-name-part taxon-name-part-type="genus">Sinocoelotes</tp:taxon-name-part> <tp:taxon-name-part taxon-name-part-type="species">acicularis</tp:taxon-name-part></tp:taxon-name></italic> <bold>2</bold> <italic><tp:taxon-name><tp:taxon-name-part taxon-name-part-type="genus">Sinocoelotes</tp:taxon-name-part> <tp:taxon-name-part taxon-name-part-type="species">forficatus</tp:taxon-name-part></tp:taxon-name></italic> <bold>3</bold> <italic><tp:taxon-name><tp:taxon-name-part taxon-name-part-type="genus">Sinocoelotes</tp:taxon-name-part> <tp:taxon-name-part taxon-name-part-type="species">guangxian</tp:taxon-name-part></tp:taxon-name></italic> <bold>4</bold> <italic><tp:taxon-name><tp:taxon-name-part taxon-name-part-type="genus">Sinocoelotes</tp:taxon-name-part> <tp:taxon-name-part taxon-name-part-type="species">pseudoterrestris</tp:taxon-name-part></tp:taxon-name></italic> <bold>5</bold> <italic><tp:taxon-name><tp:taxon-name-part taxon-name-part-type="genus">Sinocoelotes</tp:taxon-name-part> <tp:taxon-name-part taxon-name-part-type="species">pseudoyunnanensis</tp:taxon-name-part></tp:taxon-name></italic> <bold>6</bold> <italic><tp:taxon-name><tp:taxon-name-part taxon-name-part-type="genus">Sinocoelotes</tp:taxon-name-part> <tp:taxon-name-part taxon-name-part-type="species">thailandensis</tp:taxon-name-part></tp:taxon-name></italic>.</p></caption><graphic xmlns:xlink="http://www.w3.org/1999/xlink" xlink:href="zookeys-614-051-g021.jpg" position="float" orientation="portrait" xlink:type="simple" id="oo_101545.jpg"/></fig><fig id="F7" position="float" orientation="portrait"><label>Figure 7.</label><caption><p>Male palp of <italic><tp:taxon-name><tp:taxon-name-part taxon-name-part-type="genus">Sinocoelotes</tp:taxon-name-part> <tp:taxon-name-part taxon-name-part-type="species">hehuaensis</tp:taxon-name-part></tp:taxon-name></italic> sp. n., holotype. <bold>A</bold> Prolateral <bold>B</bold> Ventral <bold>C</bold> Retrolateral. Scale bar: equal for <bold>A, B</bold> and <bold>C</bold>.</p></caption><graphic xmlns:xlink="http://www.w3.org/1999/xlink" xlink:href="zookeys-614-051-g007.jpg" position="float" orientation="portrait" xlink:type="simple" id="oo_101531.jpg"/></fig><fig id="F10" position="float" orientation="portrait"><label>Figure 10.</label><caption><p>Male palp of <italic><tp:taxon-name><tp:taxon-name-part taxon-name-part-type="genus">Sinocoelotes</tp:taxon-name-part> <tp:taxon-name-part taxon-name-part-type="species">ludingensis</tp:taxon-name-part></tp:taxon-name></italic> sp. n., holotype. <bold>A</bold> Prolateral <bold>B</bold> Ventral <bold>C</bold> Retrolateral. Scale bar: equal for <bold>A, B</bold> and <bold>C</bold>.</p></caption><graphic xmlns:xlink="http://www.w3.org/1999/xlink" xlink:href="zookeys-614-051-g010.jpg" position="float" orientation="portrait" xlink:type="simple" id="oo_101534.jpg"/></fig><fig id="F20" position="float" orientation="portrait"><label>Figure 20.</label><caption><p>Male palp and habitus of <italic><tp:taxon-name><tp:taxon-name-part taxon-name-part-type="genus">Sinocoelotes</tp:taxon-name-part> <tp:taxon-name-part taxon-name-part-type="species">yanyuanensis</tp:taxon-name-part></tp:taxon-name></italic> sp. n., holotype. <bold>A</bold> Prolateral <bold>B</bold> Ventral <bold>C</bold> Retrolateral. <bold>D</bold> Habitus, dorsal <bold>E</bold> Habitus, ventral <bold>F</bold> Habitus, lateral. Scale bars: equal for <bold>A, B</bold> and <bold>C</bold>; equal for <bold>D, E</bold> and <bold>F</bold>.</p></caption><graphic xmlns:xlink="http://www.w3.org/1999/xlink" xlink:href="zookeys-614-051-g020.jpg" position="float" orientation="portrait" xlink:type="simple" id="oo_101544.jpg"/></fig></tp:treatment-sec><ref-list><ref id="B17"><mixed-citation xmlns:xlink="http://www.w3.org/1999/xlink" xlink:type="simple">
          <person-group><name name-style="western"><surname>Wang</surname><given-names>XP</given-names></name><name name-style="western"><surname>Griswold</surname><given-names>CE</given-names></name><name name-style="western"><surname>Ubick</surname><given-names>D</given-names></name></person-group> (<year>2009</year>) <article-title>On the <italic><tp:taxon-name><tp:taxon-name-part taxon-name-part-type="species">pseudoterrestris</tp:taxon-name-part></tp:taxon-name></italic> species group of the spider genus <italic><tp:taxon-name><tp:taxon-name-part taxon-name-part-type="genus">Coelotes</tp:taxon-name-part></tp:taxon-name></italic> (<tp:taxon-name><tp:taxon-name-part taxon-name-part-type="order">Araneae</tp:taxon-name-part></tp:taxon-name>, <tp:taxon-name><tp:taxon-name-part taxon-name-part-type="family">Amaurobiidae</tp:taxon-name-part></tp:taxon-name>).</article-title> <source>Zootaxa</source> <volume>2313</volume>: <fpage>1</fpage>–<lpage>34</lpage>.</mixed-citation></ref></ref-list></tp:taxon-treatment>
