# Supplementary material for: Sinocoelotes gen. n., a new genus of the subfamily Coelotinae (Araneae, Agelenidae) from Southeast Asia
Source: Zookeys. 2016 Sep 1;(614):51–86. doi: 10.3897/zookeys.614.8663 (PMC5027656; doi:10.3897/zookeys.614.8663)
Supplement: XML Treatment for Sinocoelotes yanyuanensis [file zookeys.614.8663-treatment16.xml]

<!DOCTYPE tp:taxon-treatment
  PUBLIC "-//TaxonX//DTD Taxonomic Treatment Publishing DTD v0 20100105//EN" "tax-treatment-NSO.dtd">
<tp:taxon-treatment xmlns:tp="http://www.plazi.org/taxpub"><tp:treatment-meta><kwd-group><label>Taxon classification</label><kwd><named-content content-type="kingdom">Animalia</named-content></kwd><kwd><named-content content-type="order">Araneae</named-content></kwd><kwd><named-content content-type="family">Agelenidae</named-content></kwd></kwd-group><mixed-citation publication-type="journal"><person-group><name><surname>Chen</surname><given-names>Lu</given-names></name><name><surname>Zhao</surname><given-names>Zhe</given-names></name><name><surname>Li</surname><given-names>Shuqiang</given-names></name></person-group><article-title><italic><tp:taxon-name><tp:taxon-name-part taxon-name-part-type="genus">Sinocoelotes</tp:taxon-name-part></tp:taxon-name></italic> gen. n., a new genus of the subfamily <tp:taxon-name><tp:taxon-name-part taxon-name-part-type="subfamily">Coelotinae</tp:taxon-name-part></tp:taxon-name> (<tp:taxon-name><tp:taxon-name-part taxon-name-part-type="order">Araneae</tp:taxon-name-part></tp:taxon-name>, <tp:taxon-name><tp:taxon-name-part taxon-name-part-type="family">Agelenidae</tp:taxon-name-part></tp:taxon-name>) from Southeast Asia</article-title><source>Zookeys</source><day>1</day><month>9</month><year>2016</year><volume>2016</volume><issue>614</issue><fpage>51</fpage><lpage>86</lpage><pub-id pub-id-type="doi">10.3897/zookeys.614.8663</pub-id></mixed-citation></tp:treatment-meta><tp:nomenclature><tp:taxon-name>
              <tp:taxon-name-part taxon-name-part-type="genus">Sinocoelotes</tp:taxon-name-part>
              <tp:taxon-name-part taxon-name-part-type="species">yanyuanensis</tp:taxon-name-part>
              <object-id xmlns:xlink="http://www.w3.org/1999/xlink" content-type="zoobank" xlink:type="simple">http://zoobank.org/B8448C52-A2F2-4E93-8F74-7D6A86A41DD2</object-id>
            </tp:taxon-name><tp:taxon-authority>Zhao &amp; Li</tp:taxon-authority><tp:taxon-status xmlns:xlink="http://www.w3.org/1999/xlink" xlink:type="simple">sp. n.</tp:taxon-status><xref ref-type="fig" rid="F20">Figs 20</xref><xref ref-type="fig" rid="F21">, 21</xref></tp:nomenclature><tp:treatment-sec sec-type="type material" id="SECID0E4SBI"><title>Type material.</title><p>
              <bold>Holotype</bold> ♂: China: Sichuan Province: Yanyuan County, foot of Bailing Mountain, in the apple garden, <named-content xmlns:xlink="http://www.w3.org/1999/xlink" content-type="dwc:verbatimCoordinates" xlink:type="simple"><named-content content-type="geo-json" specific-use="{&#34;type&#34;:&#34;Point&#34;,&#34;coordinates&#34;:[101.529722,27.400833]}" id="NCID0EITBI" xlink:type="simple">N27°24'03", E101°31'47"</named-content></named-content>, 2620 m, 15.XI.2013, Y. Li and J. Liu. <bold>Paratype</bold>: 1 ♂, same data as holotype.</p><!--PageBreak--></tp:treatment-sec><tp:treatment-sec sec-type="etymology" id="SECID0EQTBI"><title>Etymology.</title><p>The specific name refers to the type locality; adjective.</p></tp:treatment-sec><tp:treatment-sec sec-type="diagnosis" id="SECID0EVTBI"><title>Diagnosis.</title><p>The male of the new species has uniquely shaped palps, and can be easily recognized from all other <italic><tp:taxon-name><tp:taxon-name-part taxon-name-part-type="genus">Sinocoelotes</tp:taxon-name-part></tp:taxon-name></italic> gen. n. by the clavate patellar apophysis, and the basal part broader than terminal part (bended and 1.5 times as width as <italic><tp:taxon-name><tp:taxon-name-part taxon-name-part-type="genus">Sinocoelotes</tp:taxon-name-part> <tp:taxon-name-part taxon-name-part-type="species">yanyuanensis</tp:taxon-name-part></tp:taxon-name></italic> sp. n. in <italic><tp:taxon-name><tp:taxon-name-part taxon-name-part-type="genus">Sinocoelotes</tp:taxon-name-part> <tp:taxon-name-part taxon-name-part-type="species">thailandensis</tp:taxon-name-part></tp:taxon-name></italic>, basal part equal to or even slenderer than terminal part in other species), the broader and bended conductor in ventral view (wave-shaped in <italic><tp:taxon-name><tp:taxon-name-part taxon-name-part-type="genus">Sinocoelotes</tp:taxon-name-part> <tp:taxon-name-part taxon-name-part-type="species">pseudoyunnanensis</tp:taxon-name-part></tp:taxon-name></italic>, straight in other species), short cymbial tip about 1/4 length of cymbium (about 1/3 length of cymbium in other species), the smaller visible part of dorsal conductor apophysis (quite distinct in other species) (cf. Figs <xref ref-type="fig" rid="F20">20A–C</xref> and <xref ref-type="fig" rid="F7">7A–C</xref>, <xref ref-type="fig" rid="F10">10A–C</xref>, <xref ref-type="fig" rid="F17">17A–C</xref>).</p><fig id="F20" position="float" orientation="portrait"><label>Figure 20.</label><caption><p>Male palp and habitus of <italic><tp:taxon-name><tp:taxon-name-part taxon-name-part-type="genus">Sinocoelotes</tp:taxon-name-part> <tp:taxon-name-part taxon-name-part-type="species">yanyuanensis</tp:taxon-name-part></tp:taxon-name></italic> sp. n., holotype. <bold>A</bold> Prolateral <bold>B</bold> Ventral <bold>C</bold> Retrolateral. <bold>D</bold> Habitus, dorsal <bold>E</bold> Habitus, ventral <bold>F</bold> Habitus, lateral. Scale bars: equal for <bold>A, B</bold> and <bold>C</bold>; equal for <bold>D, E</bold> and <bold>F</bold>.</p></caption><graphic xmlns:xlink="http://www.w3.org/1999/xlink" xlink:href="zookeys-614-051-g020.jpg" position="float" orientation="portrait" xlink:type="simple" id="oo_101544.jpg"/></fig></tp:treatment-sec><tp:treatment-sec sec-type="description" id="SECID0E2WBI"><title>Description.</title><p>
              <bold>Male (holotype)</bold>: Total length 8.55. Carapace 4.35 long, 2.91 wide. Abdomen 4.20 long, 2.50 wide. Eye sizes and interdistances: <abbrev xmlns:xlink="http://www.w3.org/1999/xlink" xlink:title="anterior median eye" id="ABBRID0EDXBI" xlink:type="simple">AME</abbrev> 0.13, <abbrev xmlns:xlink="http://www.w3.org/1999/xlink" xlink:title="anterior lateral eye" id="ABBRID0EHXBI" xlink:type="simple">ALE</abbrev> 0.19, <abbrev xmlns:xlink="http://www.w3.org/1999/xlink" xlink:title="posterior median eye" id="ABBRID0ELXBI" xlink:type="simple">PME</abbrev> 0.16, <abbrev xmlns:xlink="http://www.w3.org/1999/xlink" xlink:title="posterior lateral eye" id="ABBRID0EPXBI" xlink:type="simple">PLE</abbrev> 0.13; <abbrev xmlns:xlink="http://www.w3.org/1999/xlink" xlink:title="distance between AME and AME" id="ABBRID0ETXBI" xlink:type="simple">AME-AME</abbrev> 0.08, <abbrev xmlns:xlink="http://www.w3.org/1999/xlink" xlink:title="distance between AME and ALE" id="ABBRID0EXXBI" xlink:type="simple">AME-ALE</abbrev> 0.04, <abbrev xmlns:xlink="http://www.w3.org/1999/xlink" xlink:title="distance between PME and PME" id="ABBRID0E2XBI" xlink:type="simple">PME-PME</abbrev> 0.11, <abbrev xmlns:xlink="http://www.w3.org/1999/xlink" xlink:title="distance between PME and PLE" id="ABBRID0E6XBI" xlink:type="simple">PME-PLE</abbrev> 0.19. Leg measurements: I 12.43 (3.40, 4.00, 3.08, 1.95); II 10.80 (2.95, 3.45, 2.65, <!--PageBreak--><!--PageBreak--><!--PageBreak-->1.75); III 10.04 (2.80, 3.16, 2.68, 1.40); IV 13.35 (3.60, 4.25, 3.80, 1.70). Chelicerae with three promarginal and four retromarginal teeth. Palp: patellar apophysis long, subequal to the length of patella, basal part broader than terminal part; <abbrev xmlns:xlink="http://www.w3.org/1999/xlink" xlink:title="retrolateral tibial apophysis" id="ABBRID0EHYBI" xlink:type="simple">LTA</abbrev> short, about1/6 length of <abbrev xmlns:xlink="http://www.w3.org/1999/xlink" xlink:title="retro-ventral tibial apophysis" id="ABBRID0ELYBI" xlink:type="simple">RTA</abbrev>; cymbial furrow short, about 1/4 length of cymbium; conductor broader and long, about 1/3 length of cymbium; dorsal conductor apophysis broad, covered mostly by the tegulum and the base of conductor; embolus beginning at 7 o’clock position (Fig. <xref ref-type="fig" rid="F20">20A–C</xref>).</p><p>
              <bold>Female.</bold> Unknown.</p></tp:treatment-sec><tp:treatment-sec sec-type="distribution" id="SECID0EXYBI"><title>Distribution.</title><p>Known only from the type locality (Fig. <xref ref-type="fig" rid="F21">21</xref>).</p><fig id="F21" position="float" orientation="portrait"><label>Figure 21.</label><caption><p>Localities of new (green) and earlier described (blue) species of <italic><tp:taxon-name><tp:taxon-name-part taxon-name-part-type="genus">Sinocoelotes</tp:taxon-name-part></tp:taxon-name></italic> gen. n. from China and Thailand. Green: <bold>1</bold> <italic><tp:taxon-name><tp:taxon-name-part taxon-name-part-type="genus">Sinocoelotes</tp:taxon-name-part> <tp:taxon-name-part taxon-name-part-type="species">cangshanensis</tp:taxon-name-part></tp:taxon-name></italic> sp. n. <bold>2</bold> <italic><tp:taxon-name><tp:taxon-name-part taxon-name-part-type="genus">Sinocoelotes</tp:taxon-name-part> <tp:taxon-name-part taxon-name-part-type="species">hehuaensis</tp:taxon-name-part></tp:taxon-name></italic> sp. n. <bold>3</bold> <italic><tp:taxon-name><tp:taxon-name-part taxon-name-part-type="genus">Sinocoelotes</tp:taxon-name-part> <tp:taxon-name-part taxon-name-part-type="species">kangdingensis</tp:taxon-name-part></tp:taxon-name></italic> sp. n. <bold>4</bold> <italic><tp:taxon-name><tp:taxon-name-part taxon-name-part-type="genus">Sinocoelotes</tp:taxon-name-part> <tp:taxon-name-part taxon-name-part-type="species">ludingensis</tp:taxon-name-part></tp:taxon-name></italic> sp. n. <bold>5</bold> <italic><tp:taxon-name><tp:taxon-name-part taxon-name-part-type="genus">Sinocoelotes</tp:taxon-name-part> <tp:taxon-name-part taxon-name-part-type="species">luoshuiensis</tp:taxon-name-part></tp:taxon-name></italic> sp. n. <bold>6</bold> <italic><tp:taxon-name><tp:taxon-name-part taxon-name-part-type="genus">Sinocoelotes</tp:taxon-name-part> <tp:taxon-name-part taxon-name-part-type="species">mahuanggouensis</tp:taxon-name-part></tp:taxon-name></italic> sp. n. <bold>7</bold> <italic><tp:taxon-name><tp:taxon-name-part taxon-name-part-type="genus">Sinocoelotes</tp:taxon-name-part> <tp:taxon-name-part taxon-name-part-type="species">mangbangensis</tp:taxon-name-part></tp:taxon-name></italic> sp. n. <bold>8</bold> <italic><tp:taxon-name><tp:taxon-name-part taxon-name-part-type="genus">Sinocoelotes</tp:taxon-name-part> <tp:taxon-name-part taxon-name-part-type="species">muliensis</tp:taxon-name-part></tp:taxon-name></italic> sp. n. <bold>9</bold> <italic><tp:taxon-name><tp:taxon-name-part taxon-name-part-type="genus">Sinocoelotes</tp:taxon-name-part> <tp:taxon-name-part taxon-name-part-type="species">yanyuanensis</tp:taxon-name-part></tp:taxon-name></italic> sp. n. Blue: <bold>1</bold> <italic><tp:taxon-name><tp:taxon-name-part taxon-name-part-type="genus">Sinocoelotes</tp:taxon-name-part> <tp:taxon-name-part taxon-name-part-type="species">acicularis</tp:taxon-name-part></tp:taxon-name></italic> <bold>2</bold> <italic><tp:taxon-name><tp:taxon-name-part taxon-name-part-type="genus">Sinocoelotes</tp:taxon-name-part> <tp:taxon-name-part taxon-name-part-type="species">forficatus</tp:taxon-name-part></tp:taxon-name></italic> <bold>3</bold> <italic><tp:taxon-name><tp:taxon-name-part taxon-name-part-type="genus">Sinocoelotes</tp:taxon-name-part> <tp:taxon-name-part taxon-name-part-type="species">guangxian</tp:taxon-name-part></tp:taxon-name></italic> <bold>4</bold> <italic><tp:taxon-name><tp:taxon-name-part taxon-name-part-type="genus">Sinocoelotes</tp:taxon-name-part> <tp:taxon-name-part taxon-name-part-type="species">pseudoterrestris</tp:taxon-name-part></tp:taxon-name></italic> <bold>5</bold> <italic><tp:taxon-name><tp:taxon-name-part taxon-name-part-type="genus">Sinocoelotes</tp:taxon-name-part> <tp:taxon-name-part taxon-name-part-type="species">pseudoyunnanensis</tp:taxon-name-part></tp:taxon-name></italic> <bold>6</bold> <italic><tp:taxon-name><tp:taxon-name-part taxon-name-part-type="genus">Sinocoelotes</tp:taxon-name-part> <tp:taxon-name-part taxon-name-part-type="species">thailandensis</tp:taxon-name-part></tp:taxon-name></italic>.</p></caption><graphic xmlns:xlink="http://www.w3.org/1999/xlink" xlink:href="zookeys-614-051-g021.jpg" position="float" orientation="portrait" xlink:type="simple" id="oo_101545.jpg"/></fig></tp:treatment-sec><tp:treatment-sec><!--Section generated to contain objects referenced in tp:taxon-treatment.--><fig id="F7" position="float" orientation="portrait"><label>Figure 7.</label><caption><p>Male palp of <italic><tp:taxon-name><tp:taxon-name-part taxon-name-part-type="genus">Sinocoelotes</tp:taxon-name-part> <tp:taxon-name-part taxon-name-part-type="species">hehuaensis</tp:taxon-name-part></tp:taxon-name></italic> sp. n., holotype. <bold>A</bold> Prolateral <bold>B</bold> Ventral <bold>C</bold> Retrolateral. Scale bar: equal for <bold>A, B</bold> and <bold>C</bold>.</p></caption><graphic xmlns:xlink="http://www.w3.org/1999/xlink" xlink:href="zookeys-614-051-g007.jpg" position="float" orientation="portrait" xlink:type="simple" id="oo_101531.jpg"/></fig><fig id="F10" position="float" orientation="portrait"><label>Figure 10.</label><caption><p>Male palp of <italic><tp:taxon-name><tp:taxon-name-part taxon-name-part-type="genus">Sinocoelotes</tp:taxon-name-part> <tp:taxon-name-part taxon-name-part-type="species">ludingensis</tp:taxon-name-part></tp:taxon-name></italic> sp. n., holotype. <bold>A</bold> Prolateral <bold>B</bold> Ventral <bold>C</bold> Retrolateral. Scale bar: equal for <bold>A, B</bold> and <bold>C</bold>.</p></caption><graphic xmlns:xlink="http://www.w3.org/1999/xlink" xlink:href="zookeys-614-051-g010.jpg" position="float" orientation="portrait" xlink:type="simple" id="oo_101534.jpg"/></fig><fig id="F17" position="float" orientation="portrait"><label>Figure 17.</label><caption><p>Male palp and habitus of <italic><tp:taxon-name><tp:taxon-name-part taxon-name-part-type="genus">Sinocoelotes</tp:taxon-name-part> <tp:taxon-name-part taxon-name-part-type="species">pseudoyunnanensis</tp:taxon-name-part></tp:taxon-name></italic>. <bold>A</bold> Prolateral <bold>B</bold> Ventral <bold>C</bold> Retrolateral. <bold>D</bold> Habitus, dorsal <bold>E</bold> Habitus, ventral <bold>F</bold> Habitus, lateral. Scale bars: equal for <bold>A, B</bold> and <bold>C</bold>; equal for <bold>D, E</bold> and <bold>F</bold>.</p></caption><graphic xmlns:xlink="http://www.w3.org/1999/xlink" xlink:href="zookeys-614-051-g017.jpg" position="float" orientation="portrait" xlink:type="simple" id="oo_101541.jpg"/></fig></tp:treatment-sec></tp:taxon-treatment>
